# Supplementary material for: Rational Design and Characterisation of Novel Mono- and Bimetallic Antibacterial Linde Type A Zeolite Materials
Source: J Funct Biomater. 2022 Jun 2;13(2):73. doi: 10.3390/jfb13020073 (PMC9224897; doi:10.3390/jfb13020073)
Supplement: Supplementary file 1 [file jfb-13-00073-s001.zip]

Archive with 1 entries (1 files):
- jfb-1734457-supplementary.pdf
